# Supplementary material for: A New Concept of Enhancing the Anticancer Activity of Manganese Terpyridine Complex by Oxygen-Containing Substituent Modification
Source: Int J Mol Sci. 2023 Feb 15;24(4):3903. doi: 10.3390/ijms24043903 (PMC9963696; doi:10.3390/ijms24043903)
Supplement: Supplementary file 1 [file ijms-24-03903-s001.zip]

Archive with 1 entries (1 files):
- ijms-2191296-supplementary.pdf
